# Supplementary material for: Marker-assisted selection for transfer of QTLs to a promising line for drought tolerance in wheat (Triticum aestivum L.)
Source: Front Plant Sci. 2023 Jul 21;14:1147200. doi: 10.3389/fpls.2023.1147200 (PMC10401266; doi:10.3389/fpls.2023.1147200)
Supplement: Supplementary file 1 [file DataSheet_1.zip]

Archive with 3 entries (3 files):
- Suppli fig 1.pptx
- Suppli Tab 1.xlsx
- Suppli Tab 2.docx
