# Supplementary material for: Marker-assisted selection for transfer of QTLs to a promising line for drought tolerance in wheat (Triticum aestivum L.)
Source: Front Plant Sci. 2023 Jul 21;14:1147200. doi: 10.3389/fpls.2023.1147200 (PMC10401266; doi:10.3389/fpls.2023.1147200)
Supplement: Supplementary file 1 [file DataSheet_1.zip › Suppli Tab 1.xlsx]

## Sheet: Sheet1
						Abbrevations used
IARI Metrological Database System						0 - Fair (clear and slightly clouded), 1 - Variable Sky, 2 - Mainly Overcast, 3 - Sand Storm or Dust Storm,4 - Fog or Thick Dust Haze, 5 - Drizzle, 6 - Rain,7 - Snow or Sleet, 8 - Shower (s),9 - Thunder Storm with or without Precipitation
						I - Observations taken at 7.21 hrs. and II - Observations taken at 14:21 hrs.
Division of Agricultural Physics, IARI, New Delhi
IARI: Latitude: 280 38'23"N, Longitude:770 09'27"E., Altitude: 228.61m above msl.)
Date	Max.Temp (oC)	Min.Temp.(oC)	Rainfall (mm)	Wind Speed (kmph)	Wind Direction-I	Wind Direction-II	Weather condition-I (Code 0-9)	Weather condition-II (Code 0-9)	RH-I(%)	RH-II (%)	BSS (hrs)	Evoperation (mm)
2020-11-01	30.2	10.2	0	3.2	C	NW	4	0	88	25	6.5	3.2
2020-11-02	29	11	0	3.9	C	NW	1	1	73	25	5.4	3.7
2020-11-03	29	10	0	2.3	C	NW	1	0	84	26	1.4	3.5
2020-11-04	31	11.4	0	2.2	C	W	1	1	80	33	6.4	3.2
2020-11-05	28	10.7	0	1.8	C	W	1	1	85	28	0	3
2020-11-06	30	11	0	2.1	C	NW	1	0	88	26	4.8	3.4
2020-11-07	30.2	11	0	1.9	C	NW	1	0	85	29	1	2.8
2020-11-08	29.2	11	0	2.4	C	C	1	1	83	33	4	3
2020-11-09	28.4	9.1	0	0.2	C	C	4	4	90	38	0.4	2.9
2020-11-10	26.8	9.8	0	2	C	E	4	1	88	33	0	2.1
2020-11-11	28.5	11	0	0.9	C	SE	1	0	86	37	0.8	2.4
2020-11-12	28.4	10.8	0	1.8	C	S	1	0	88	41	3.6	2.9
2020-11-13	28.2	11	0	0.9	C	C	1	0	90	36	2.6	3.4
2020-11-14	28.5	9.4	0	1.3	C	SW	4	1	85	37	2.8	2.6
2020-11-15	27.8	11.8	0	0.6	C	SE	4	4	80	42	0	2.9
2020-11-16	27	13.2	3.2	3.5	C	SE	4	1	76	67	0	2.2
2020-11-17	24	11.8	0	1.5	C	NW	4	0	79	53	1.7	3
2020-11-18	25.5	10.8	0	2.8	C	W	4	0	77	35	6.4	3.3
2020-11-19	25	8.6	0	2.2	C	NW	4	0	90	33	5.5	3.1
2020-11-20	24.4	7	0	1.8	C	W	4	0	79	34	6.1	2.6
2020-11-21	24.8	10.6	0	4.9	W	N	1	0	88	30	5.8	3.2
2020-11-22	24	5.5	0	3.6	N	N	4	0	95	36	5.2	2.2
2020-11-23	23.6	7	0	2.5	C	W	1	1	74	31	4.5	2
2020-11-24	25.4	6	0	0.7	C	E	1	1	76	32	6	2.2
2020-11-25	24.5	10	0	0.9	C	C	4	2	87	53	3.6	1.5
2020-11-26	22	12.5	0	3.4	NE	N	1	0	83	40	0	1.5
2020-11-27	25.4	11.5	0	4	NW	NW	0	0	78	30	7	2.5
2020-11-28	26.2	10.8	0	3.7	W	NW	1	0	75	38	8.5	3
2020-11-29	25.4	6	0	3.3	C	NW	0	0	81	31	8.4	3.4
2020-11-30	25.4	10	0	1.4	C	NW	0	0	71	34	7.8	3.3
Monthly mean	26.86	10.0167	3.2								3.87333
2020-12-01	25.2	6.5	0	1.6	C	W	4	0	94	35	7.1	3
2020-12-02	25.4	7	0	1.3	C	NW	4	0	94	32	5	1.9
2020-12-03	26.2	7.4	0	2.1	C	W	4	0	89	48	6.6	2.2
2020-12-04	26.2	8.2	0	1.4	C	SW	4	0	80	53	6.8	2.6
2020-12-05	27	12.8	0	1.5	C	S	4	1	87	57	5.4	2.2
2020-12-06	25.6	12.9	0	2.8	C	C	4	0	91	53	3.4	2.3
2020-12-07	27.2	10.6	0	1.4	C	W	4	1	93	54	3.8	2.5
2020-12-08	25.4	8.4	0	2.2	C	C	4	0	92	36	3.6	1.9
2020-12-09	27.2	8.3	0	0.9	C	N	4	1	95	36	6.8	2.8
2020-12-10	28	9.6	0	2.8	C	S	4	0	86	57	6.9	2.1
2020-12-11	26.7	9.9	0	0.8	C	C	4	1	93	78	5.5	2
2020-12-12	25	14.6	0.6	0.5	C	N	4	1	90	66	0.8	1.5
2020-12-13	21.2	9.7	0	3	C	C	4	0	97	54	0	1.4
2020-12-14	22.9	7.7	0	1.6	W	NW	2	0	90	54	5.9	1.9
2020-12-15	18	3.6	0	7.9	NW	N	4	1	92	59	6.7	1.6
2020-12-16	18	16.2	0	7.3	NW	SW	4	0	97	52	3.7	1.3
2020-12-17	17.4	3.4	0	2.8	W	W	4	0	84	57	5.6	1.6
2020-12-18	14.6	4.6	0	5.6	W	W	4	0	74	38	6	1.7
2020-12-19	19.4	2.5	0	4.1	C	NW	4	0	78	42	8.2	2
2020-12-20	21.2	2.4	0	3.4	C	W	4	0	70	27	7.6	2.2
2020-12-21	21.2	3.9	0	2.8	C	W	4	0	85	39	5.9	1.8
2020-12-22	22.5	3.5	0	2	C	NW	4	0	94	36	5.9	2.3
2020-12-23	22.6	2.6	0	1.2	C	W	4	0	93	43	5.5	2
2020-12-24	23	2.9	0	1.2	C	W	4	0	93	48	4.6	1.7
2020-12-25	22	2.6	0	1.3	C	NW	4	0	93	42	5.2	1.5
2020-12-26	21.2	2.4	0	3	C	NW	4	0	90	48	6.6	1.6
2020-12-27	20.2	4.4	0	2	C	SE	4	1	88	55	6.1	5.1
2020-12-28	22	3.6	0	4.7	C	NW	4	0	94	34	2.9	1.7
2020-12-29	19	3.5	0	3.6	C	NW	4	0	85	47	7.5	2
2020-12-30	17	5	0	6	NW	W	4	0	94	64	7.2	1.6
2020-12-31	16	2.6	0	4.2	NW	W	4	1	97	63	5.5	1.5
Monthly mean	22.4032	6.55806	0.6								5.42903
2021-01-01	15.4	-0.8	0	1.8	C	N	4	4	92	64	2.6	1.1
2021-01-02	16.8	6.8	0	3.1	C	NNE	4	4	76	61	0	1
2021-01-03	18.4	10.4	16.8	2.8	C	E	6	4	95	89	0	1.4
2021-01-04	16	10.4	9.4	4	C	SE	4	4	98	82	0	1
2021-01-05	21.6	13	11.6	4.8	C	E	2	2	91	88	1.5	1
2021-01-06	20	12	11	3.5	E	N	6	4	96	75	0	1
2021-01-07	21	14	16.9	4.6	NW	N	4	1	96	79	0	1.2
2021-01-08	19	9.4	0	3.3	C	NW	4	1	93	79	0	1.2
2021-01-09	16	10.2	0	2.3	C	NW	4	1	95	76	0	1.4
2021-01-10	20	7	0	6.9	NW	NW	4	0	94	67	0	1.5
2021-01-11	14.6	7.2	0	6.7	NW	N	4	1	87	59	6.3	1.9
2021-01-12	16	3.6	0	4.8	C	W	4	1	97	72	6.3	1.4
2021-01-13	15	1.8	0	2.3	C	NW	4	1	88	59	4.4	1.2
2021-01-14	16.4	0.4	0	1.9	C	NNE	4	4	85	71	4.8	1.2
2021-01-15	16.6	6.2	0	1.4	C	NE	4	4	97	49	1.3	1.3
2021-01-16	19.8	5.6	0	0.6	C	NW	4	1	100	58	0.4	1.1
2021-01-17	18	5.2	0	3	N	N	4	1	94	63	5.1	1.5
2021-01-18	14.4	5.6	0	4.8	C	E	4	4	93	57	0.9	1.6
2021-01-19	19.6	5	0	2	C	NW	4	4	94	63	0	1.6
2021-01-20	19	7.8	0	4.3	W	W	4	4	94	68	1.5	1.9
2021-01-21	18	7.5	0	7	W	NNW	4	1	94	37	4.5	2.6
2021-01-22	21.4	3.2	0	4.2	C	SE	4	1	86	75	7.2	2.3
2021-01-23	16	8	0	3.8	SE	NW	4	1	87	80	3.2	1.8
2021-01-24	18.6	7.4	0	3.6	NW	W	4	4	95	82	5	1.9
2021-01-25	15	7.4	0	4.6	W	W	4	1	89	70	0	1.2
2021-01-26	17.4	2.2	0	1.6	C	W	4	0	85	54	3.6	1.7
2021-01-27	19.4	3	0	2.6	C	W	4	1	88	31	6.6	1.9
2021-01-28	20.6	1.6	0	1.7	C	NE	4	1	90	51	7.3	2.1
2021-01-29	18.5	2	0	1.1	C	NW	4	0	90	33	3.3	1.5
2021-01-30	20.2	2.8	0	3.5	C	NW	4	1	83	27	6.7	1.9
2021-01-31	20.6	1.2	0	2.8	C	SW	4	0	69	23	7	1.8
Monthly mean	18.0419	6.03548	65.7								2.8871
2021-02-01	23.5	3.9	0	1.2	C	W	4	0	88	30	8.5	2.7
2021-02-02	25	4.5	0	2.2	C	W	4	1	88	32	7.8	3
2021-02-03	26.2	11	0	1.4	C	SE	4	1	78	43	6.6	3
2021-02-04	24.4	12.3	0.8	4.5	SE	NE	4	2	79	62	6.9	2.7
2021-02-05	21	5.8	6.2	4.2	C	NW	4	0	91	42	2.1	2.3
2021-02-06	21.2	6.9	0	2.4	C	WNW	4	0	92	46	8.6	2.4
2021-02-07	21.2	9	0	3	C	NW	4	0	88	48	8.3	3
2021-02-08	22	5.8	0	3.4	C	N	4	0	82	39	7.7	3
2021-02-09	23.5	5.2	0	1.9	C	W	4	0	91	35	7.2	3
2021-02-10	25.7	9.5	0	1.5	C	W	4	0	93	63	6.8	2.8
2021-02-11	27.2	7.6	0	1.9	C	NNW	4	1	90	43	7.6	3.2
2021-02-12	25	9	0	1.6	C	W	4	1	93	45	7	3
2021-02-13	27	9.2	0	1.4	W	W	4	0	96	42	4.3	2.8
2021-02-14	25.8	7	0	1	C	W	4	0	89	34	5.6	3
2021-02-15	27.5	7.9	0	1.2	C	C	4	4	90	33	6.3	3.2
2021-02-16	29	9.8	0	1.5	C	C	4	1	85	34	6.4	3.6
2021-02-17	28.5	8.8	0	1.4	C	W	4	0	92	63	4.2	3
2021-02-18	27	8	0	1	C	NW	4	0	90	3.4	4.7	3.4
2021-02-19	27	8	0	1.2	C	NW	4	0	95	52	5.2	3.6
2021-02-20	25	8	0	2.7	C	NW	4	0	98	28	5.9	2.5
2021-02-21	26	8	0	2.9	C	NW	4	0	84	31	7.6	3.5
2021-02-22	26.5	8.9	0	2.9	C	W	4	0	93	34	6.8	3
2021-02-23	28	8.5	0	4.3	C	NNW	4	0	89	26	8.3	3.2
2021-02-24	30.8	9.4	0	1.3	C	W	4	0	88	30	8.4	3.4
2021-02-25	30.7	11	0	3.1	C	NW	4	0	89	28	9.5	3.5
2021-02-26	31	12	0	2.4	C	W	4	0	89	34	8.4	4.1
2021-02-27	32.2	15	0	3.3	C	W	4	0	82	26	8.7	4.4
2021-02-28	31	14	0	3.4	C	NW	4	0	79	29	8.3	4.3
Monthly mean	26.3893	8.71429	7								6.91786
2021-03-01	30.2	10	0	3.4	C	W	4	0	83	38	8.7	4.4
2021-03-02	27	15	0	7.6	NW	W	1	0	70	29	9.3	3.8
2021-03-03	27.8	10.6	0	4.2	C	W	4	0	82	27	9.7	4.7
2021-03-04	30	9.9	0	7.7	C	C	4	0	89	21	9.5	5.1
2021-03-05	33	11.4	0	1.8	C	W	4	0	85	31	8.6	5
2021-03-06	30	13	0	7.9	C	N	4	0	78	28	8.8	4.4
2021-03-07	30	13.5	0	3.4	C	SE	0	0	83	34	8.9	4.5
2021-03-08	32	13.8	0	6	SE	SE	1	0	72	29	7.7	3.8
2021-03-09	30.6	17.2	0	3.6	N	SE	1	0	77	43	5.9	3.6
2021-03-10	32.1	16.4	0.3	4.7	C	W	4	0	83	36	5.2	3.8
2021-03-11	32.4	15.2	0	1.7	C	E	4	0	88	28	7.1	3.6
2021-03-12	33.6	15.9	0	2.4	C	SE	6	2	74	45	6.6	3.4
2021-03-13	24.8	13.1	0	2.1	C	N	0	0	83	38	1.8	2.6
2021-03-14	30.2	13.2	0	6.3	C	N	0	0	98	35	7.1	4
2021-03-15	30.7	13.6	0	3.7	C	NW	4	0	86	37	8.5	4.4
2021-03-16	30.9	16.1	0	4.3	C	W	4	0	83	36	3.7	4.2
2021-03-17	31.3	15	0	4	C	NW	4	0	86	30	0	4.1
2021-03-18	34	14.2	0	3	C	W	4	0	88	32	5	4.2
2021-03-19	34.1	18.4	0	2.1	C	NW	0	0	80	36	0.7	4
2021-03-20	34	14.8	0	2.3	C	NNW	4	0	86	32	6.3	4.2
2021-03-21	33	14.4	0	3.3	C	E	0	1	86	33	7.8	3.9
2021-03-22	35.4	15.5	0	5.2	E	NE	1	1	67	44	7.8	4
2021-03-23	32	20.4	0	10.2	NW	NW	2	2	63	75	0	4
2021-03-24	29	14	0	6.3	C	C	1	0	80	31	1.8	3.3
2021-03-25	32	16.4	0	2.1	NW	N	1	0	72	36	6.2	4.1
2021-03-26	29	16	0	7.4	NNW	NW	1	0	79	36	5.7	3.6
2021-03-27	32	14	0	4.8	C	W	1	0	79	29	8.6	4
2021-03-28	34.4	16.2	0	2.9	C	W	0	0	80	39	8.4	4.5
2021-03-29	37.2	20.6	0	3	C	SE	1	0	68	36	8.4	4.6
2021-03-30	40	16.5	0	3.1	C	NW	0	2	75	15	7.8	5.4
2021-03-31	38	19.4	0	13.3	W	NW	4	0	88	40	6.3	5.5
Monthly mean	31.9581	14.9581	0.3								6.38387
Date	Max.Temp (oC)	Min.Temp.(oC)	Rainfall (mm)	Wind Speed (kmph)	Wind Direction-I	Wind Direction-II	Weather condition-I (Code 0-9)	Weather condition-II (Code 0-9)	RH-I(%)	RH-II (%)	BSS (hrs)	Evoperation (mm)
2021-11-01	29	12.4	0	2.4	C	S	0	1	93	38	8	3.8
2021-11-02	30.9	13.9	0	1.5	C	S	0	1	89	57	7.6	3.7
2021-11-03	29	15.1	0	2.3	C	S	1	0	94	58	6.6	2.8
2021-11-04	28.9	14.1	0	1.3	C	C	4	1	98	58	4.8	2.5
2021-11-05	27	12.4	0	1.4	C	NW	4	4.0	96	79	0	2.6
2021-11-06	26.5	12.4	0	1.3	C	W	4	1	91	35	0	2.3
2021-11-07	28	12.6	0	2.7	C	C	4	1	91	41	1.8	2
2021-11-08	28.9	12	0	1.8	C	NW	4	0	93	45	5.5	2.4
2021-11-09	29	12	0	1.9	C	NW	4	0	95	34	5.2	2.5
2021-11-10	28.2	11.2	0	1.9	C	NW	4	0	93	51	3.2	2.4
2021-11-11	29	11.4	0	1.1	C	NW	4	1	95	67	4.2	2.5
2021-11-12	25.5	11	0	0.9	C	N	4	0	93	45	0	1.8
2021-11-13	27.6	9.6	0	1.3	C	NW	4	0	93	43	1.3	2.3
2021-11-14	27.5	9	0	1.7	C	NW	4	0	88	46	5	2.6
2021-11-15	27	9	0	0.8	C	W	4	1	90	62	5.8	2.3
2021-11-16	25.6	8.6	0	0.8	C	W	4	1	92	34	3	1.9
2021-11-17	26	8.5	0	1.6	C	NE	4	0	90	64	5.2	2.4
2021-11-18	25.2	9.1	0	1	C	W	4	1	90	60	5.4	2.7
2021-11-19	27	9.4	0	0.5	C	W	4	1	88	63	4.6	2.4
2021-11-20	25	13.2	0	0.9	C	N	4	1	93	63	3.3	1.9
2021-11-21	26	9.4	0	1	C	W	4	0	95	46	4.6	2
2021-11-22	27	10.2	0	3.3	W	NW	0	0	76	52	6.8	3
2021-11-23	27	8.6	0	5	C	W	0	0	83	53	8	3.8
2021-11-24	25.4	7.4	0	2	C	C	4	0	92	64	7	2.2
2021-11-25	28	9	0	0.6	C	S	4	1	90	58	6.6	2.6
2021-11-26	26.8	9	0	1.1	C	S	4	0	92	57	4.5	1.9
2021-11-27	26	9	0	1	C	E	4	1	90	51	4.4	2.3
2021-11-28	25.2	10.4	0	1.6	C	C	4	1	93	51	4.5	2.3
2021-11-29	25.7	8.7	0	0.9	C	W	4	0.0	97	40	2.7	2.1
2021-11-30	25.6	9	0	2	C	W	4	0	95	44	6.1	2
	27.1167	10.5867	0
2021-12-01	25.9	10.9	0	2.1	C	E	4	4	88	64	5.6	1.8
2021-12-02	22.4	13	2	0.4	C	W	4	4	93	72	0	1.5
2021-12-03	20	11.4	0	1.7	W	NW	4	4	87	73	0	1.7
2021-12-04	22	10	0	1.5	C	W	4	0	88	60	0	1.6
2021-12-05	26.4	10.6	0	1.5	C	SE	4	1	88	67	7	2.9
2021-12-06	25.4	14.2	0	1.3	C	NW	4	0	96	54	2.4	1.7
2021-12-07	24.2	11	0	2.4	C	NW	4	0	91	60	3.8	2.2
2021-12-08	24.2	8.2	0	2.9	C	NW	4	0.0	92	59	7.6	2.3
2021-12-09	24	7	0	2.2	C	NW	4	1	89	73	7.6	2.4
2021-12-10	23	7.6	0	1.3	C	NW	4	0	87	63	4.2	1.7
2021-12-11	23	6.4	0	2.1	C	NW	4	0	80	46	5.3	2.3
2021-12-12	22.8	5.2	0	0.7	C	C	4	0	89	66	7.1	2
2021-12-13	23	5.2	0	0.9	C	S	4	1	91	71	6.4	2.2
2021-12-14	21	5.9	0	1	C	E	4	1	88	70	2	1.7
2021-12-15	21.6	6.4	0	1	C	N	4	1	89	65	0.1	1
2021-12-16	21.2	6.9	0	2.4	C	N	4	1	92	44	5.9	1.2
2021-12-17	19.6	7	0	3.1	C	NW	4	0	89	52	0	1
2021-12-18	18.8	5.4	0	6.6	NNW	W	4	1	97	58	7.1	1.6
2021-12-19	16.7	5.4	0	5.4	S	NW	0	0	80	60	5	1.9
2021-12-20	18.1	2	0	3.2	C	NW	4	0.0	97	60	6.4	1.6
2021-12-21	20	2.6	0	1.7	C	NW	4	0.0	93	73	6.8	1.5
2021-12-22	21.6	3.2	0	1.4	C	NW	4	0	94	57	5.9	1.7
2021-12-23	22.5	5.5	0	1	C	SE	4	0	88	57	5.8	2
2021-12-24	22	6	0	1.6	C	SE	4	0	91	73	0.6	1.6
2021-12-25	21.5	5.5	0	1.2	C	NW	4	1	97	69	0	1.5
2021-12-26	22.8	9	4	1.3	C	SE	4	1	95	81	0	1.3
2021-12-27	21	9.2	0	2.4	C	E	1	1	95	78	0	1.6
2021-12-28	21	10.5	3.6	1.5	C	C	4	4	95	90	4.7	1.6
2021-12-29	17.5	6.8	0	0.6	C	NW	4	0	94	68	0	1.1
2021-12-30	20	1.5	0	2	C	NW	4	0	90	65	6	1.8
2021-12-31	19	2	0	1.3	C	W	4	0	87	62	5.6	1.7
	21.6839	7.14516	9.6
2022-01-01	18.6	2.9	0	1.5	C	C	4	0	87	78	5.1	1.8
2022-01-02	20	3.6	0	1.3	C	NW	4	0	94	68	3.8	1.5
2022-01-03	20	4	0	1.3	C	W	4	1	97	69	4	1.7
2022-01-04	21	6.5	0	1.9	C	W	4	1	94	53	5.8	2
2022-01-05	23.4	9.5	11.8	1.2	C	SE	4	6	95	95	3	1.8
2022-01-06	16	11.4	0	3.4	C	SE	4	1	91	81	0	1.1
2022-01-07	20	12.4	69.2	4.9	S	SE	4	1	93	90	1	1.5
2022-01-08	19.6	14.4	26.2	6.4	E	E	6	1	93	96	1	1.8
2022-01-09	17	13.4	1.4	5	W	W	6	1	93	84	0	1.4
2022-01-10	15.2	9	0	4.3	NW	W	4	1	92	79	0	1
2022-01-11	16.8	5.4	0	1.8	C	W	4	1	97	74	0.7	1.5
2022-01-12	17	7.7	0	6.7	C	W	4	1	92	64	6.7	1.9
2022-01-13	17.4	4.9	0	1.6	C	C	4	1	94	71	2.3	1.6
2022-01-14	16.4	5	0	0.9	C	N	4	4	92	66	0	1.7
2022-01-15	14.5	6.4	0	2.9	W	S	4	4	92	69	0	1.6
2022-01-16	15.5	7	0	3.5	C	N	4	1	91	67	0	1.1
2022-01-17	15.4	7.4	0	2.2	C	W	4	1	81	60	3.3	1.6
2022-01-18	15.4	8.4	0	2.5	C	NW	4	1	94	76	1.7	1.4
2022-01-19	14.4	7	0	3.6	NW	NW	4	1	92	85	1.5	1.7
2022-01-20	16.4	9.2	0	1.8	SE	SE	4	1	97	84	1.5	1.6
2022-01-21	18	6.9	7	2.2	C	SE	4	1	97	75	0.3	1.8
2022-01-22	19.2	10.5	26.3	4	SE	SE	6	1	93	89	1.3	1.7
2022-01-23	15	10	0	7.6	C	NW	4	4	93	82	0	1.3
2022-01-24	15.2	7	0	1.9	C	C	4	2	87	82	0	1.2
2022-01-25	14.4	5	0	1.5	W	NW	4	2	92	92	0	1
2022-01-26	11.6	9.2	0	3.3	C	NW	4	1	100	80	0	1
2022-01-27	15.2	4	0	3	W	NW	4	1	91	74	0.8	1
2022-01-28	18	6.2	0	4.4	C	W	4	0	97	69	7.2	1.6
2022-01-29	19.6	4	0	4.6	C	W	4	0	83	47	8.6	2
2022-01-30	21.2	7.5	0	3.8	W	W	4	0	85	68	8.4	2.5
2022-01-31	21.2	5	0	4.9	C	NNE	4	1	91	74	7.8	2.7
	17.3742	7.44516	141.9
2022-02-01	21.5	5	0	2	C	W	4	1	94	75	3.3	1.8
2022-02-02	19.2	10	0	5.4	W	SSW	4	1	93	72	4.7	1.7
2022-02-03	22	10.4	1.8	6.9	SE	SE	4	4	93	86	5.8	1.6
2022-02-04	14	9.6	0	9.5	W	W	4	1	93	79	0	1.4
2022-02-05	17.5	4.5	0	3.5	C	W	4	1	94	78	3.3	1.6
2022-02-06	18	3.8	0	1.5	C	NW	4	0	84	65	6	1.9
2022-02-07	22.4	7.6	0	1.3	C	W	4	0	88	68	7.9	2.5
2022-02-08	25	10	10.8	1.6	C	E	4	1	95	80	6.8	3
2022-02-09	24	10	0	2.8	N	E	6	1	98	72	4.1	1.8
2022-02-10	20	8	0	2.9	C	WNW	4	1	95	52	3.8	2
2022-02-11	21	8.5	0	4.8	W	W	4	0	83	42	7.6	2.6
2022-02-12	22	5.5	0	5.6	SW	NW	0	0	82	35	8.8	3
2022-02-13	23	5.4	0	4.1	C	NW	4	0	86	52	8.8	3.2
2022-02-14	25.2	7	0	1.2	C	W	0	0	86	36	8.8	3.7
2022-02-15	25.4	7.6	0	2.1	C	W	0	0	90	37	8.8	3.8
2022-02-16	25.8	7.9	0	2.1	C	W	0	0	92	43	8.8	4.1
2022-02-17	24.9	7.6	0	2.4	C	W	4	0	97	34	8.3	3.7
2022-02-18	26	7.4	0	1.9	C	W	4	0	97	21	8.4	3.8
2022-02-19	27.7	8.9	0	2.3	C	WNW	4	0	93	34	8.1	4.1
2022-02-20	24.8	11.5	0	5.6	NW	WNW	0	0	82	38	8.2	3.8
2022-02-21	23.8	7.9	0	5.4	C	W	0	0	92	29	8.1	3.9
2022-02-22	25.4	9.2	0	3.3	C	SE	1	0	95	35	8.6	2.8
2022-02-23	26	14.6	0	11.9	SE	E	4	1	87	63	8.9	3.5
2022-02-24	23.5	11	0	2.7	C	W	4	1	93	41	0.7	2.5
2022-02-25	26	10.6	15	2.1	C	SE	4	1	95	37	4.6	2.6
2022-02-26	27.5	13.4	2.4	6.9	N	SE	1	0	71	55	5.6	2.9
2022-02-27	22.2	11.4	0	7.3	N	NW	1	0	78	49	6.8	2.4
2022-02-28	24	10.5	0	5.9	W	W	0	0	83	37	9.4	3.4
	23.1357	8.74286	30
2022-03-01	24	8	0	3.8	C	WNW	4	0	92	42	10.1	3.7
2022-03-02	25.2	9	0	2.3	C	S	4	1	81	41	8.2	3.5
2022-03-03	26.4	10.9	0	3.1	SW	SW	1	0.0	89	34	8.2	3.3
2022-03-04	29	14	0	2.6	C	W	4	0	89	52	8.4	3.7
2022-03-05	25	13	0	8	W	W	0	0	85	41	7.7	3
2022-03-06	25.4	13	0	5.5	C	WNW	1	0	89	48	9.2	3.5
2022-03-07	28	12	0	1.6	C	C	1	0	93	39	4.7	3
2022-03-08	29.5	11.2	0	1.6	C	N	4	0	93	34	5.9	3.2
2022-03-09	29.6	12.8	0	3.3	SW	N	0	0	84	27	8.9	3.6
2022-03-10	30	15.5	0	5.6	WNW	NW	1	0	74	35	8.5	3.9
2022-03-11	29.2	13.4	0	4.5	C	NW	4	0	96	35	8.4	3.6
2022-03-12	29.4	13	0	5.3	W	NW	0	0	77	38	9.2	4.2
2022-03-13	30	14.4	0	3.8	C	W	1	0	82	43	9.1	4.4
2022-03-14	31.4	14.4	0	3.4	C	W	0	0	83	39	8.8	5
2022-03-15	32.3	16.4	0	2.5	C	W	0	0	92	49	8.4	4.9
2022-03-16	33.7	19.4	0	4	WNW	NW	0	0	86	42	8.7	5.2
2022-03-17	34.2	17.2	0	4.5	C	W	1	0	80	42	9.2	4.8
2022-03-18	35.9	20.9	0	3.8	E	W	1	0	82	51	5.5	5.4
2022-03-19	34.6	17.2	0	3	S	C	1	0	89	45	6.4	5.2
2022-03-20	36.9	20	0	2.1	C	SE	0	1	81	47	7.6	6
2022-03-21	38	20.2	0	2.3	C	N	0	0	89	52	8.5	5.2
2022-03-22	35.8	20.1	0	5.3	N	NW	0	0	70	37	6.9	5.3
2022-03-23	35	16.5	0	6.8	N	N	0	0	62	41	8.7	5.5
2022-03-24	35.4	16.5	0	2.7	SW	NW	0	0	68	37	7.7	5.8
2022-03-25	34.8	17.6	0	3.9	W	N	0	0	70	55	8.2	5.6
2022-03-26	35	17.4	0	5.8	W	W	0	0	73	31	9	5.6
2022-03-27	34.6	17.4	0	7.8	C	NW	0	0	70	24	7.6	4.6
2022-03-28	36.2	13.9	0	4.4	C	W	0	0	68	20	10	5.1
2022-03-29	39	15.2	0	3.2	C	NW	0	0	74	11	8.8	4.7
2022-03-30	39	16.5	0	3.6	C	C	0	0	60	44	10	5.7
2022-03-31	39.2	17.3	0	1.5	C	NE	0	0	65	28	9	6
	32.4167	15.3	0
